# Supplementary material for: Structure-Based Pipeline for Plant Enzymes: Pilot Study Identifying Novel Ginsenoside Biosynthetic UGTs
Source: BioTech (Basel). 2025 Sep 12;14(3):73. doi: 10.3390/biotech14030073 (PMC12452368; doi:10.3390/biotech14030073)
Supplement: Supplementary file 1 [file biotech-14-00073-s001.zip]

Archive with 1 entries (1 files):
- biotech-3672720-supplementary.pdf
